# Supplementary material for: SNP-based pathway enrichment analysis for genome-wide association studies
Source: BMC Bioinformatics. 2011 Apr 15;12:99. doi: 10.1186/1471-2105-12-99 (PMC3102637; doi:10.1186/1471-2105-12-99)
Supplement: Additional file 2 — Detailed information on replicated pathways. A excel file containing detailed information on replicated pathways. [file 1471-2105-12-99-S2.XLSX]

## Sheet: 22_sigpathways in EA_P<=0.001
KEGG_ID	PATHWAY_NAME	Nom P-val	GENE_SIZE	SNP_SIZE	GENEs
hsa04510	Focal adhesion	<0.001	186	186	AKT3	PAK4	LAMC3	MYL9	VAV3	CHAD	COL1A1	COL1A2	COL2A1	COL3A1	COL4A1	COL4A2	COL4A4	COL4A6	COL5A1	COL5A2	COL6A1	COL6A2	COL6A3	COL11A1	COL11A2	COMP	COL6A6	CRK	CRKL	CTNNB1	DIAPH1	DOCK1	EGF	EGFR	ELK1	ERBB2	AKT1	AKT2	FIGF	LAMB4	ITGA11	FLNA	FLNB	FLNC	FLT1	FLT4	FN1	PIP5K1C	PIK3R5
hsa05412	Arrhythmogenic right ventricular cardiomyopathy (ARVC)	<0.001	72	135	CDH2	CACNG3	CACNG2	CTNNA1	CTNNA2	CTNNB1	DAG1	DES	DMD	DSC2	DSG2	DSP	EMD	ITGA11	GJA1	CACNG5	CACNG4	CTNNA3	ITGA6	ITGA1	ITGA2	ITGA2B	ITGA3	ITGA4	ITGA5	ITGA7	ITGA9	ITGAV	ITGB1	ITGB3	ITGB4	ITGB5	ITGB6	ITGB7	ITGB8	JUP	LAMA2	LMNA	ATP2A2	LEF1	PKP2	CACNA2D3	CACNG8	CACNG7	CACNG6
hsa04914	Progesterone-mediated oocyte maturation	<0.001	81	154	AKT3	CDK2	ANAPC10	MAD2L2	ADCY1	ADCY2	ADCY3	ADCY5	ADCY6	ADCY7	ADCY8	ADCY9	MAPK14	ADCY4	AKT1	AKT2	PIK3R5	SPDYA	CDC26	ANAPC13	RPS6KA6	GNAI1	GNAI2	GNAI3	ANAPC2	ANAPC4	HSP90AA1	HSP90AB1	IGF1	IGF1R	INS	ARAF	KRAS	SPDYC	MAD2L1	MOS	FZR1	PDE3A	PDE3B	ANAPC5	ANAPC7	PGR	PIK3CA	PIK3CB	PIK3CD
hsa04270	Vascular smooth muscle contraction	<0.001	107	105	CALCRL	KCNMB2	RAMP2	RAMP1	RAMP3	MRVI1	MYL9	GNA13	ADCY1	ADCY2	ADCY3	ADCY5	ADCY6	ADCY7	ADCY8	ADCY9	PLA2G4E	ADORA2A	ADORA2B	ADRA1D	ADRA1B	ADRA1A	KCNU1	AGTR1	EDNRA	ADCY4	PLCB1	ARHGEF12	PLA2G2D	KCNMB3	KCNMB4	GNA11	GNA12	GNAQ	GNAS	CYP4A22	GUCY1A2	GUCY1A3	GUCY1B3	PLA2G2E	ARAF	ITPR1	ITPR2	ITPR3	KCNMA1
hsa04512	ECM-receptor interaction	<0.001	81	81	LAMC3	CHAD	COL1A1	COL1A2	COL2A1	COL3A1	COL4A1	COL4A2	COL4A4	COL4A6	COL5A1	COL5A2	COL6A1	COL6A2	COL6A3	COL11A1	COL11A2	COMP	COL6A6	DAG1	LAMB4	ITGA11	SV2C	FN1	GP1BA	GP1BB	GP5	GP9	LAMA1	HMMR	HSPG2	TNC	IBSP	ITGA6	ITGA1	ITGA2	ITGA2B	ITGA3	ITGA4	ITGA5	ITGA7	ITGA9	ITGAV	ITGB1	ITGB3
hsa05414	Dilated cardiomyopathy	<0.001	88	86	CACNG3	CACNG2	ADCY1	ADCY2	ADCY3	ADCY5	ADCY6	ADCY7	ADCY8	ADCY9	ADRB1	DAG1	DES	DMD	ADCY4	EMD	ITGA11	CACNG5	CACNG4	GNAS	IGF1	ITGA6	ITGA1	ITGA2	ITGA2B	ITGA3	ITGA4	ITGA5	ITGA7	ITGA9	ITGAV	ITGB1	ITGB3	ITGB4	ITGB5	ITGB6	ITGB7	ITGB8	LAMA2	LMNA	MYBPC3	MYH6	MYH7	MYL2	MYL3
hsa05410	Hypertrophic cardiomyopathy (HCM)	<0.001	81	79	CACNG3	CACNG2	DAG1	ACE	DES	DMD	EMD	ITGA11	CACNG5	CACNG4	IGF1	IL6	ITGA6	ITGA1	ITGA2	ITGA2B	ITGA3	ITGA4	ITGA5	ITGA7	ITGA9	ITGAV	ITGB1	ITGB3	ITGB4	ITGB5	ITGB6	ITGB7	ITGB8	LAMA2	LMNA	MYBPC3	MYH6	MYH7	MYL2	MYL3	ATP2A2	PRKAG2	PRKAA1	PRKAA2	PRKAB1	PRKAB2	PRKAG1	CACNA2D3	CACNG8
hsa04514	Cell adhesion molecules (CAMs)	<0.001	127	124	CDH2	CDH3	CDH4	CDH5	CDH15	CD226	CLDN16	CNTN1	CLDN4	CLDN3	CLDN7	CLDN23	VCAN	CTLA4	CLDN19	ALCAM	NLGN1	NFASC	ICOSLG	CLDN14	CADM1	CLDN15	NEGR1	CNTNAP2	CLDN17	GLG1	CD274	ICOS	HLA-A	HLA-B	HLA-C	HLA-DMA	HLA-DMB	HLA-DOA	HLA-DOB	HLA-DPA1	HLA-DPB1	HLA-DQA1	HLA-DQA2	HLA-DQB1	HLA-DRA	HLA-DRB1	HLA-DRB5	HLA-E	HLA-F
hsa04020	Calcium signaling pathway	<0.001	168	165	ADCY1	ADCY2	ADCY3	CHP	CHRM1	CHRM2	ADCY7	PLCD3	CHRM3	CHRM5	CHRNA7	ADCY8	ADCY9	ADORA2A	ADORA2B	ADRA1D	ADRA1B	ADRA1A	ADRB1	ADRB2	ADRB3	DRD1	DRD5	AGTR1	EDNRA	EDNRB	EGFR	ADCY4	ERBB2	ERBB3	ERBB4	F2R	PTK2B	P2RX2	PLCB1	GNA11	GNA15	GNAL	GNAQ	GNAS	GRIN1	GRIN2A	GRIN2C	GRIN2D	SLC25A4
hsa04010	MAPK signaling pathway	<0.001	251	249	AKT3	RASGRP1	RASGRP2	CACNG3	CACNG2	MAP3K2	GADD45G	DUSP14	MAP4K1	DUSP10	CHP	CHUK	RASGRP4	PLA2G4E	MAP3K8	ATF2	CRK	CRKL	MAPK14	DAXX	GADD45A	DDIT3	DUSP1	DUSP2	DUSP3	DUSP4	DUSP5	DUSP6	DUSP7	DUSP8	EGF	EGFR	ELK1	ELK4	AKT1	AKT2	FGF1	FGF2	FGF3	FGF4	FGF5	FGF6	FGF7	FGF9	FGF10
hsa05200	Pathways in cancer	<0.001	303	300	AKT3	CDK2	CDK4	CDK6	CDKN1A	CDKN1B	CDKN2A	APC2	CDKN2B	LAMC3	TFG	PIAS3	CEBPA	RALBP1	RASSF1	FZD10	EGLN2	EGLN3	CHUK	CKS1B	COL4A1	COL4A2	COL4A4	COL4A6	CREBBP	CRK	CRKL	CSF1R	CSF3R	CTBP1	CTBP2	CTNNA1	CTNNA2	CTNNB1	DAPK1	DAPK3	DCC	DVL1	DVL2	DVL3	E2F2	E2F3	EGF	EGFR	EP300
hsa04810	Regulation of actin cytoskeleton	<0.001	193	191	ARPC4	ARPC3	ARPC2	ABI2	WASF2	APC2	PAK4	MYL9	VAV3	BAIAP2	ARPC1A	GNA13	CFL2	NCKAP1	IQGAP2	CHRM1	CHRM2	CHRM3	CHRM5	IQGAP3	CRK	CRKL	CSK	DIAPH1	DIAPH2	DOCK1	EGF	EGFR	F2R	FGD1	FGF1	FGF2	FGF3	FGF4	FGF5	FGF6	FGF7	FGF9	FGF10	FGF11	FGF12	FGF13	FGF14	FGFR1	FGFR3
hsa04080	Neuroactive ligand-receptor interaction	<0.001	256	248	CALCRL	NMUR1	CGA	NPFFR2	GPR83	HRH3	CHRM1	CHRM2	CHRM3	CHRM5	CHRNA1	CHRNA2	CHRNA3	CHRNA4	CHRNA5	CHRNA7	CHRNB1	CHRNB2	CHRNB3	CHRNB4	CHRND	CHRNE	CHRNG	GRIN3A	GRIN3B	ADCYAP1R1	RXFP2	LTB4R	CNR1	CNR2	ADORA1	TAAR9	TAAR1	ADORA2A	ADORA2B	CRHR1	CRHR2	ADORA3	ADRA1D	ADRA1B	ADRA1A	ADRA2A	ADRA2B	CTSG	ADRA2C
hsa04145	Phagosome	<0.001	132	127	TCIRG1	CLEC4M	TLR6	TUBB3	TUBB4	SEC61B	CORO1A	TUBA3E	ATP6V1G3	COMP	CTSL1	CYBA	CYBB	ATP6V0E2	DYNC1H1	DYNC1I1	DYNC1I2	TUBB	FCAR	FCGR1A	FCGR2A	FCGR2B	FCGR3A	FCGR3B	PLA2R1	ATP6V0A2	STX12	ATP6V0D2	ATP6V1C2	NOX1	SEC61A1	CD209	HLA-A	HLA-B	HLA-C	HLA-DMA	HLA-DMB	HLA-DOA	HLA-DOB	HLA-DPA1	HLA-DPB1	HLA-DQA1	HLA-DQA2	HLA-DQB1	HLA-DRA
hsa05213	Endometrial cancer	<0.001	51	51	AKT3	APC2	CTNNA1	CTNNA2	CTNNB1	EGF	EGFR	ELK1	ERBB2	AKT1	AKT2	FOXO3	PIK3R5	GRB2	CTNNA3	GSK3B	APC	HRAS	ILK	ARAF	KRAS	MLH1	MYC	NRAS	LEF1	PDPK1	PIK3CA	PIK3CB	PIK3CD	PIK3CG	PIK3R1	PIK3R2	MAPK1	MAP2K1	MAP2K2	BAD	PTEN	RAF1	CCND1	SOS1	SOS2	BRAF	TCF7	TCF7L2	TP53
hsa04360	Axon guidance	<0.001	122	120	PLXNC1	CDK5	PAK4	SEMA3A	SEMA6B	SEMA4F	SEMA4D	SEMA4B	SEMA3C	NFAT5	CFL2	CHP	UNC5D	DCC	DPYSL2	EFNA1	EFNA2	EFNA3	EFNA4	EFNA5	EFNB1	EFNB2	EFNB3	EPHA2	EPHA1	EPHA3	EPHA4	EPHA5	EPHA7	EPHA8	EPHB1	EPHB2	EPHB3	EPHB4	EPHB6	UNC5B	SEMA3D	FES	NTNG1	ABLIM3	ARHGEF12	SRGAP2	PLXNB2	ABL1	FYN
hsa00330	Arginine and proline metabolism	<0.001	47	47	SAT2	ADC	CKB	CKM	CKMT2	CPS1	DAO	NAGS	ALDH2	ALDH1B1	ALDH9A1	ALDH3A2	GAMT	ABP1	AMD1	GATM	GLS2	GLS	GLUD1	GLUD2	GLUL	GOT1	GOT2	P4HA3	PYCR2	ARG1	ARG2	MAOA	MAOB	ASS1	NOS1	NOS2	NOS3	OAT	ODC1	OTC	ALDH7A1	CKMT1A	PRODH	ALDH18A1	PRODH2	SAT1	PYCRL	SMS	AGMAT
hsa04912	GnRH signaling pathway	<0.001	95	93	ADCY1	MAP3K2	ADCY2	CGA	ADCY3	ADCY5	ADCY6	ADCY7	ADCY8	ADCY9	PLA2G4E	MAPK14	HBEGF	EGFR	ADCY4	ELK1	PTK2B	PLCB1	FSHB	PLA2G2D	GNA11	GNAQ	GNAS	GNRH2	GNRHR	GRB2	PLA2G2E	HRAS	ITPR1	ITPR2	ITPR3	JUN	KRAS	PLA2G2C	LHB	MAP3K1	MAP3K3	MAP3K4	MMP2	MMP14	ATF4	NRAS	PLA2G3	CALML5	PLA2G1B
hsa04730	Long-term depression	0.001	68	129	GNA13	C7orf16	PLA2G4E	CRH	CRHR1	PLCB1	PLA2G2D	GNA11	GNA12	GNAI1	GNAI2	GNAI3	GNAO1	GNAQ	GNAS	GNAZ	GRIA1	GRIA2	GRIA3	GRID2	GRM1	GRM5	GUCY1A2	GUCY1A3	GUCY1B3	PLA2G2E	HRAS	IGF1	IGF1R	ARAF	ITPR1	ITPR2	ITPR3	KRAS	PLA2G2C	LYN	NOS1	NRAS	PLA2G3	PLA2G1B	PLA2G2A	PLA2G4A	PLA2G5	PLCB2	PLCB3
hsa04720	Long-term potentiation	0.001	67	66	RAPGEF3	ADCY1	CHP	ADCY8	CREBBP	EP300	PLCB1	RPS6KA6	GNAQ	GRIA1	GRIA2	GRIN1	GRIN2A	GRIN2B	GRIN2C	GRIN2D	GRM1	GRM5	HRAS	ARAF	ITPR1	ITPR2	ITPR3	KRAS	PPP1R12A	ATF4	NRAS	CALML5	PLCB2	PLCB3	PLCB4	PPP1CA	PPP1CB	PPP1CC	PPP1R1A	PPP3CA	PPP3CB	PPP3CC	PPP3R1	PPP3R2	PRKACB	PRKACG	PRKCA	PRKCB	PRKCG
hsa00280	Valine, leucine and isoleucine degradation	0.001	42	42	ACAA2	HIBADH	DBT	DLD	ABAT	ECHS1	EHHADH	ALDH2	ALDH1B1	ALDH9A1	ALDH3A2	IL4I1	HIBCH	ACAD8	ACAA1	HADHA	HADHB	HADH	HMGCS1	HMGCS2	AOX1	ACADM	ACADS	ACADSB	IVD	ACAT1	ACAT2	ALDH6A1	MUT	ALDH7A1	OXCT1	PCCA	PCCB	AUH	MCCC1	BCAT1	BCAT2	BCKDHA	BCKDHB	OXCT2	MCCC2	MCEE
hsa00603	Glycosphingolipid biosynthesis - globo series	0.001	13	23	B3GALT5	FUT9	FUT1	FUT2	GBGT1	GLA	HEXA	HEXB	NAGA	A4GALT	ST3GAL1	ST3GAL2	ST8SIA1
[truncated: 258 more columns]

## Sheet: 11_sigpathways in AA_P<=0.001
KEGG_ID	PATHWAY_NAME	Nom P-val	GENE_SIZE	SNP_SIZE	GENEs
hsa04720	Long-term potentiation	<0.001	69	135	RAPGEF3	ADCY1	CHP	ADCY8	CREBBP	CALML6	EP300	PLCB1	RPS6KA6	GNAQ	GRIA1	GRIA2	GRIN1	GRIN2A	GRIN2B	GRIN2C	GRIN2D	GRM1	GRM5	HRAS	ARAF	ITPR1	ITPR2	ITPR3	KRAS	PPP1R12A	ATF4	NRAS	CALML5	PLCB2	PLCB3	PLCB4	PPP1CA	PPP1CB	PPP1CC	PPP1R1A	PPP3CA	PPP3CB	PPP3CC	PPP3R1	PPP3R2	PRKACA	PRKACB	PRKACG	PRKCA
hsa04270	Vascular smooth muscle contraction	<0.001	113	215	CALCRL	KCNMB2	RAMP2	RAMP1	RAMP3	MRVI1	MYL9	GNA13	ADCY1	ADCY2	ADCY3	ADCY5	ADCY6	ADCY7	ADCY8	ADCY9	PLA2G4E	ADORA2A	ADORA2B	MYL6B	ADRA1D	ADRA1B	ADRA1A	KCNU1	CYP4A11	CALML6	AGTR1	EDNRA	ADCY4	PLCB1	ARHGEF12	PLA2G2D	KCNMB3	KCNMB4	GNA11	GNA12	GNAQ	GNAS	CYP4A22	GUCY1A2	GUCY1A3	GUCY1B3	PLA2G2E	ARAF	ITPR1
hsa05412	Arrhythmogenic right ventricular cardiomyopathy (ARVC)	<0.001	74	144	CDH2	CACNG3	CACNG2	CTNNA1	CTNNA2	CTNNB1	DAG1	DES	DMD	DSC2	DSG2	DSP	EMD	ITGA11	GJA1	CACNG5	CACNG4	CTNNA3	ITGA6	ITGA1	ITGA2	ITGA2B	ITGA3	ITGA4	ITGA5	ITGA7	ITGA9	ITGAV	ITGB1	ITGB3	ITGB4	ITGB5	ITGB6	ITGB7	ITGB8	JUP	LAMA2	LMNA	ATP2A2	LEF1	PKP2	CACNA2D3	CACNG8	CACNG7	CACNG6
hsa04020	Calcium signaling pathway	<0.001	174	337	ADCY1	ADCY2	CYSLTR1	ADCY3	CHP	CHRM1	CHRM2	ADCY7	PLCD3	CHRM3	CHRM5	CHRNA7	ADCY8	ADCY9	ADORA2A	ADORA2B	ADRA1D	ADRA1B	ADRA1A	ADRB1	ADRB2	ADRB3	CALML6	DRD1	DRD5	AGTR1	EDNRA	EDNRB	EGFR	ADCY4	ERBB2	ERBB3	ERBB4	F2R	PTK2B	P2RX2	PLCB1	GNA11	GNA15	GNAL	GNAQ	GNAS	GRIN1	GRIN2A	GRIN2C
hsa04972	Pancreatic secretion	<0.001	94	184	CEL	ADCY1	ADCY2	CFTR	ADCY3	ADCY5	ADCY6	ADCY7	CHRM3	ADCY8	ADCY9	CLCA1	PLA2G4E	CPA1	CPA2	CPA3	CPB1	CPB2	CTRB1	SLC26A3	ADCY4	TPCN2	CLCA4	PLCB1	ATP1B4	PLA2G2D	GNAQ	GNAS	AMY2B	PLA2G2E	ITPR1	ITPR2	ITPR3	KCNMA1	KCNQ1	RHOA	PLA2G2C	RAB8A	ATP1A1	ATP1A2	ATP1A3	ATP1A4	ATP1B1	ATP1B2	ATP1B3
hsa04360	Axon guidance	<0.001	126	245	PLXNC1	CDK5	PAK4	SEMA3A	SEMA6C	SEMA6B	SEMA4F	SEMA4D	SEMA4B	SEMA3C	CFL1	NFAT5	CFL2	CHP	UNC5D	DCC	DPYSL2	EFNA1	EFNA2	EFNA3	EFNA4	EFNA5	EFNB1	EFNB2	EFNB3	EPHA2	EPHA1	EPHA3	EPHA4	EPHA5	EPHA7	EPHA8	EPHB1	EPHB2	EPHB3	EPHB4	EPHB6	UNC5B	SEMA3D	FES	NTNG1	ABLIM3	ARHGEF12	SRGAP2	PLXNB2
hsa04080	Neuroactive ligand-receptor interaction	<0.001	266	509	CALCRL	NMUR1	CYSLTR1	CGA	NPFFR2	GPR83	HRH3	CHRM1	CHRM2	CHRM3	CHRM4	CHRM5	CHRNA1	CHRNA2	CHRNA3	CHRNA4	CHRNA5	CHRNA7	CHRNB1	CHRNB2	CHRNB3	CHRNB4	CHRND	CHRNE	CHRNG	GRIN3A	GRIN3B	ADCYAP1R1	RXFP2	LTB4R	CNR1	CNR2	ADORA1	TAAR9	TAAR1	ADORA2A	ADORA2B	CRHR1	CRHR2	ADORA3	CSH1	ADRA1D	ADRA1B	ADRA1A	ADRA2A
hsa04510	Focal adhesion	<0.001	191	378	AKT3	PAK4	LAMC3	MYL9	VAV3	CHAD	COL1A1	COL1A2	COL2A1	COL3A1	COL4A1	COL4A2	COL4A4	COL4A6	COL5A1	COL5A2	COL6A1	COL6A2	COL6A3	COL11A1	COL11A2	COMP	COL6A6	CRK	CRKL	CTNNB1	DIAPH1	DOCK1	EGF	EGFR	ELK1	ERBB2	AKT1	AKT2	FIGF	LAMB4	ITGA11	FLNA	FLNB	FLNC	FLT1	FLT4	FN1	PIP5K1C	PIK3R5
hsa00512	O-Glycan biosynthesis	0.001	28	55	GALNT6	GALNT5	GALNT13	GALNTL2	GALNTL5	B3GNT6	GALNT1	GALNT2	GALNT3	GALNT8	GCNT1	GALNTL4	GALNTL6	GCNT4	GALNT7	GALNT10	ST6GALNAC1	C1GALT1	GALNTL1	GALNT11	WBSCR17	ST3GAL1	ST3GAL2	GALNT14	GALNT12	GALNT4	GCNT3	B4GALT5
hsa04971	Gastric acid secretion	0.001	74	144	ADCY1	ADCY2	CFTR	ADCY3	ADCY5	ADCY6	ADCY7	CHRM3	ADCY8	ADCY9	SLC26A7	CALML6	ADCY4	PLCB1	ATP1B4	GAST	GNAI1	GNAI2	GNAI3	GNAQ	GNAS	HRH2	ITPR1	ITPR2	ITPR3	KCNJ1	KCNJ2	KCNJ10	KCNJ15	KCNJ16	KCNK2	KCNQ1	SLC9A4	MYLK	ATP1A1	ATP1A2	ATP1A3	ATP1A4	ATP1B1	ATP1B2	ATP1B3	ATP4A	ATP4B	CALML5	PLCB2
hsa04730	Long-term depression	0.001	68	134	GNA13	C7orf16	PLA2G4E	CRH	CRHR1	PLCB1	PLA2G2D	GNA11	GNA12	GNAI1	GNAI2	GNAI3	GNAO1	GNAQ	GNAS	GNAZ	GRIA1	GRIA2	GRIA3	GRID2	GRM1	GRM5	GUCY1A2	GUCY1A3	GUCY1B3	PLA2G2E	HRAS	IGF1	IGF1R	ARAF	ITPR1	ITPR2	ITPR3	KRAS	PLA2G2C	LYN	NOS1	NRAS	PLA2G3	PLA2G1B	PLA2G2A	PLA2G4A	PLA2G5	PLCB2	PLCB3
[truncated: 221 more columns]

## Sheet: 17shared_sigpathway_details
17 shared significant pathway in EA and AA with P-val<=0.01 (The pathways marked as Bold are 8 shared pathways with P-val<=0.001)
European-American
KEGG_ID	PATHWAY_NAME	Nom P-val	GENE_SIZE	SNP_SIZE	GENEs
hsa04360	Axon guidance	<0.001	122	120	PLXNC1	CDK5	PAK4	SEMA3A	SEMA6B	SEMA4F	SEMA4D	SEMA4B	SEMA3C	NFAT5	CFL2	CHP	UNC5D	DCC	DPYSL2	EFNA1	EFNA2	EFNA3	EFNA4	EFNA5	EFNB1	EFNB2	EFNB3	EPHA2	EPHA1	EPHA3	EPHA4	EPHA5	EPHA7	EPHA8	EPHB1	EPHB2	EPHB3	EPHB4	EPHB6	UNC5B	SEMA3D	FES	NTNG1	ABLIM3	ARHGEF12	SRGAP2	PLXNB2	ABL1	FYN
hsa04080	Neuroactive ligand-receptor interaction	<0.001	256	248	CALCRL	NMUR1	CGA	NPFFR2	GPR83	HRH3	CHRM1	CHRM2	CHRM3	CHRM5	CHRNA1	CHRNA2	CHRNA3	CHRNA4	CHRNA5	CHRNA7	CHRNB1	CHRNB2	CHRNB3	CHRNB4	CHRND	CHRNE	CHRNG	GRIN3A	GRIN3B	ADCYAP1R1	RXFP2	LTB4R	CNR1	CNR2	ADORA1	TAAR9	TAAR1	ADORA2A	ADORA2B	CRHR1	CRHR2	ADORA3	ADRA1D	ADRA1B	ADRA1A	ADRA2A	ADRA2B	CTSG	ADRA2C
hsa04730	Long-term depression	<0.001	68	129	GNA13	C7orf16	PLA2G4E	CRH	CRHR1	PLCB1	PLA2G2D	GNA11	GNA12	GNAI1	GNAI2	GNAI3	GNAO1	GNAQ	GNAS	GNAZ	GRIA1	GRIA2	GRIA3	GRID2	GRM1	GRM5	GUCY1A2	GUCY1A3	GUCY1B3	PLA2G2E	HRAS	IGF1	IGF1R	ARAF	ITPR1	ITPR2	ITPR3	KRAS	PLA2G2C	LYN	NOS1	NRAS	PLA2G3	PLA2G1B	PLA2G2A	PLA2G4A	PLA2G5	PLCB2	PLCB3
hsa04270	Vascular smooth muscle contraction	<0.001	107	105	CALCRL	KCNMB2	RAMP2	RAMP1	RAMP3	MRVI1	MYL9	GNA13	ADCY1	ADCY2	ADCY3	ADCY5	ADCY6	ADCY7	ADCY8	ADCY9	PLA2G4E	ADORA2A	ADORA2B	ADRA1D	ADRA1B	ADRA1A	KCNU1	AGTR1	EDNRA	ADCY4	PLCB1	ARHGEF12	PLA2G2D	KCNMB3	KCNMB4	GNA11	GNA12	GNAQ	GNAS	CYP4A22	GUCY1A2	GUCY1A3	GUCY1B3	PLA2G2E	ARAF	ITPR1	ITPR2	ITPR3	KCNMA1
hsa05412	Arrhythmogenic right ventricular cardiomyopathy (ARVC)	<0.001	72	135	CDH2	CACNG3	CACNG2	CTNNA1	CTNNA2	CTNNB1	DAG1	DES	DMD	DSC2	DSG2	DSP	EMD	ITGA11	GJA1	CACNG5	CACNG4	CTNNA3	ITGA6	ITGA1	ITGA2	ITGA2B	ITGA3	ITGA4	ITGA5	ITGA7	ITGA9	ITGAV	ITGB1	ITGB3	ITGB4	ITGB5	ITGB6	ITGB7	ITGB8	JUP	LAMA2	LMNA	ATP2A2	LEF1	PKP2	CACNA2D3	CACNG8	CACNG7	CACNG6
hsa04020	Calcium signaling pathway	<0.001	168	165	ADCY1	ADCY2	ADCY3	CHP	CHRM1	CHRM2	ADCY7	PLCD3	CHRM3	CHRM5	CHRNA7	ADCY8	ADCY9	ADORA2A	ADORA2B	ADRA1D	ADRA1B	ADRA1A	ADRB1	ADRB2	ADRB3	DRD1	DRD5	AGTR1	EDNRA	EDNRB	EGFR	ADCY4	ERBB2	ERBB3	ERBB4	F2R	PTK2B	P2RX2	PLCB1	GNA11	GNA15	GNAL	GNAQ	GNAS	GRIN1	GRIN2A	GRIN2C	GRIN2D	SLC25A4
hsa04510	Focal adhesion	<0.001	186	186	AKT3	PAK4	LAMC3	MYL9	VAV3	CHAD	COL1A1	COL1A2	COL2A1	COL3A1	COL4A1	COL4A2	COL4A4	COL4A6	COL5A1	COL5A2	COL6A1	COL6A2	COL6A3	COL11A1	COL11A2	COMP	COL6A6	CRK	CRKL	CTNNB1	DIAPH1	DOCK1	EGF	EGFR	ELK1	ERBB2	AKT1	AKT2	FIGF	LAMB4	ITGA11	FLNA	FLNB	FLNC	FLT1	FLT4	FN1	PIP5K1C	PIK3R5
hsa05414	Dilated cardiomyopathy	<0.001	88	86	CACNG3	CACNG2	ADCY1	ADCY2	ADCY3	ADCY5	ADCY6	ADCY7	ADCY8	ADCY9	ADRB1	DAG1	DES	DMD	ADCY4	EMD	ITGA11	CACNG5	CACNG4	GNAS	IGF1	ITGA6	ITGA1	ITGA2	ITGA2B	ITGA3	ITGA4	ITGA5	ITGA7	ITGA9	ITGAV	ITGB1	ITGB3	ITGB4	ITGB5	ITGB6	ITGB7	ITGB8	LAMA2	LMNA	MYBPC3	MYH6	MYH7	MYL2	MYL3
hsa04720	Long-term potentiation	0.001	67	66	RAPGEF3	ADCY1	CHP	ADCY8	CREBBP	EP300	PLCB1	RPS6KA6	GNAQ	GRIA1	GRIA2	GRIN1	GRIN2A	GRIN2B	GRIN2C	GRIN2D	GRM1	GRM5	HRAS	ARAF	ITPR1	ITPR2	ITPR3	KRAS	PPP1R12A	ATF4	NRAS	CALML5	PLCB2	PLCB3	PLCB4	PPP1CA	PPP1CB	PPP1CC	PPP1R1A	PPP3CA	PPP3CB	PPP3CC	PPP3R1	PPP3R2	PRKACB	PRKACG	PRKCA	PRKCB	PRKCG
hsa00330	Arginine and proline metabolism	0.001	47	47	SAT2	ADC	CKB	CKM	CKMT2	CPS1	DAO	NAGS	ALDH2	ALDH1B1	ALDH9A1	ALDH3A2	GAMT	ABP1	AMD1	GATM	GLS2	GLS	GLUD1	GLUD2	GLUL	GOT1	GOT2	P4HA3	PYCR2	ARG1	ARG2	MAOA	MAOB	ASS1	NOS1	NOS2	NOS3	OAT	ODC1	OTC	ALDH7A1	CKMT1A	PRODH	ALDH18A1	PRODH2	SAT1	PYCRL	SMS	AGMAT
hsa04512	ECM-receptor interaction	0.001	81	81	LAMC3	CHAD	COL1A1	COL1A2	COL2A1	COL3A1	COL4A1	COL4A2	COL4A4	COL4A6	COL5A1	COL5A2	COL6A1	COL6A2	COL6A3	COL11A1	COL11A2	COMP	COL6A6	DAG1	LAMB4	ITGA11	SV2C	FN1	GP1BA	GP1BB	GP5	GP9	LAMA1	HMMR	HSPG2	TNC	IBSP	ITGA6	ITGA1	ITGA2	ITGA2B	ITGA3	ITGA4	ITGA5	ITGA7	ITGA9	ITGAV	ITGB1	ITGB3
hsa04070	Phosphatidylinositol signaling system	0.002	75	74	CDS1	PLCD3	DGKA	DGKB	DGKG	DGKH	DGKQ	PLCB1	PIP5K1C	PIK3R5	INPP5J	IMPA1	IMPA2	INPP1	INPP4A	INPP5A	INPP5B	INPP5D	INPPL1	ITPK1	ITPKA	ITPKB	ITPR1	ITPR2	ITPR3	OCRL	PLCE1	INPP5K	CALML5	PIK3C2A	PIK3C2B	PIK3C2G	PIK3C3	PIK3CA	PIK3CB	PIK3CD	PIK3CG	PIK3R1	PIK3R2	PI4KA	PI4KB	PIP4K2A	PLCB2	PLCB3	PLCB4
hsa04970	Salivary secretion	0.003	80	151	ADCY1	ADCY2	ADCY3	ADCY5	ADCY6	ADCY7	CHRM3	ADCY8	ADCY9	ADRA1D	CST1	ADRA1B	CST2	CST3	CST4	CST5	ADRA1A	ADRB1	ADRB2	ADRB3	DMBT1	ADCY4	PLCB1	ATP1B4	GNAQ	GNAS	GUCY1A2	GUCY1A3	GUCY1B3	HTN1	AQP5	ITPR1	ITPR2	ITPR3	KCNMA1	KCNN4	LPO	LYZ	MUC7	ATP1A1	ATP1A2	ATP1A3	ATP1A4	ATP1B1	ATP1B2
hsa04540	Gap junction	0.003	80	80	TUBB3	TUBB4	ADCY1	MAP3K2	ADCY2	ADCY3	ADCY5	ADCY6	TUBA3E	ADCY7	ADCY8	ADCY9	CSNK1D	ADRB1	DRD1	DRD2	LPAR1	EGF	EGFR	ADCY4	TUBB	PLCB1	GJA1	GNA11	GNAI1	GNAI2	GNAI3	GNAQ	GNAS	GRB2	GRM1	GRM5	GUCY1A2	GUCY1A3	GUCY1B3	HRAS	HTR2A	HTR2C	TUBB2B	ITPR1	ITPR2	ITPR3	KRAS	NRAS	PDGFB
hsa04972	Pancreatic secretion	0.008	93	91	CEL	ADCY1	ADCY2	CFTR	ADCY3	ADCY5	ADCY6	ADCY7	CHRM3	ADCY8	ADCY9	CLCA1	PLA2G4E	CPA1	CPA2	CPA3	CPB1	CPB2	CTRB1	SLC26A3	ADCY4	TPCN2	CLCA4	PLCB1	ATP1B4	PLA2G2D	GNAQ	GNAS	AMY2B	PLA2G2E	ITPR1	ITPR2	ITPR3	KCNMA1	KCNQ1	RHOA	PLA2G2C	RAB8A	ATP1A1	ATP1A2	ATP1A3	ATP1A4	ATP1B1	ATP1B2	ATP1B3
hsa05146	Amoebiasis	0.009	100	99	LAMC3	ADCY1	COL1A1	COL1A2	COL2A1	COL3A1	COL4A1	COL4A2	COL4A4	COL4A6	COL5A1	COL5A2	COL11A1	COL11A2	CSF2	CTSG	SERPINB1	LAMB4	PLCB1	FN1	PIK3R5	GNA11	GNA15	GNAL	GNAQ	GNAS	LAMA1	CXCL1	HSPB1	IFNG	IL1B	IL1R1	IL6	IL8	IL10	IL12A	IL12B	ITGAM	ITGB2	ARG1	ARG2	LAMA2	LAMA3	LAMA4	LAMA5
hsa04260	Cardiac muscle contraction	0.009	63	61	CACNG3	CACNG2	COX4I1	COX6A1	COX6A2	COX6B1	COX6C	COX7A1	COX8A	CYC1	COX7B2	ATP1B4	UQCRQ	CACNG5	CACNG4	COX8C	MYH6	MYH7	MYL2	MYL3	ATP1A1	ATP1A2	ATP1A3	ATP1A4	ATP1B1	ATP1B2	ATP1B3	FXYD2	ATP2A2	CACNA2D3	CACNG8	CACNG7	CACNG6	RYR2	SLC8A1	SLC9A1	ACTC1	TNNC1	TNNI3	TNNT2	TPM1	TPM2	TPM3	TPM4	UQCRB
African-American
KEGG_ID	PATHWAY_NAME	Nom P-val	GENE_SIZE	SNP_SIZE	GENEs
hsa04720	Long-term potentiation	<0.001	69	135	RAPGEF3	ADCY1	CHP	ADCY8	CREBBP	CALML6	EP300	PLCB1	RPS6KA6	GNAQ	GRIA1	GRIA2	GRIN1	GRIN2A	GRIN2B	GRIN2C	GRIN2D	GRM1	GRM5	HRAS	ARAF	ITPR1	ITPR2	ITPR3	KRAS	PPP1R12A	ATF4	NRAS	CALML5	PLCB2	PLCB3	PLCB4	PPP1CA	PPP1CB	PPP1CC	PPP1R1A	PPP3CA	PPP3CB	PPP3CC	PPP3R1	PPP3R2	PRKACA	PRKACB	PRKACG	PRKCA
hsa04270	Vascular smooth muscle contraction	<0.001	113	215	CALCRL	KCNMB2	RAMP2	RAMP1	RAMP3	MRVI1	MYL9	GNA13	ADCY1	ADCY2	ADCY3	ADCY5	ADCY6	ADCY7	ADCY8	ADCY9	PLA2G4E	ADORA2A	ADORA2B	MYL6B	ADRA1D	ADRA1B	ADRA1A	KCNU1	CYP4A11	CALML6	AGTR1	EDNRA	ADCY4	PLCB1	ARHGEF12	PLA2G2D	KCNMB3	KCNMB4	GNA11	GNA12	GNAQ	GNAS	CYP4A22	GUCY1A2	GUCY1A3	GUCY1B3	PLA2G2E	ARAF	ITPR1
hsa05412	Arrhythmogenic right ventricular cardiomyopathy (ARVC)	<0.001	74	144	CDH2	CACNG3	CACNG2	CTNNA1	CTNNA2	CTNNB1	DAG1	DES	DMD	DSC2	DSG2	DSP	EMD	ITGA11	GJA1	CACNG5	CACNG4	CTNNA3	ITGA6	ITGA1	ITGA2	ITGA2B	ITGA3	ITGA4	ITGA5	ITGA7	ITGA9	ITGAV	ITGB1	ITGB3	ITGB4	ITGB5	ITGB6	ITGB7	ITGB8	JUP	LAMA2	LMNA	ATP2A2	LEF1	PKP2	CACNA2D3	CACNG8	CACNG7	CACNG6
hsa04020	Calcium signaling pathway	<0.001	174	337	ADCY1	ADCY2	CYSLTR1	ADCY3	CHP	CHRM1	CHRM2	ADCY7	PLCD3	CHRM3	CHRM5	CHRNA7	ADCY8	ADCY9	ADORA2A	ADORA2B	ADRA1D	ADRA1B	ADRA1A	ADRB1	ADRB2	ADRB3	CALML6	DRD1	DRD5	AGTR1	EDNRA	EDNRB	EGFR	ADCY4	ERBB2	ERBB3	ERBB4	F2R	PTK2B	P2RX2	PLCB1	GNA11	GNA15	GNAL	GNAQ	GNAS	GRIN1	GRIN2A	GRIN2C
hsa04972	Pancreatic secretion	<0.001	94	184	CEL	ADCY1	ADCY2	CFTR	ADCY3	ADCY5	ADCY6	ADCY7	CHRM3	ADCY8	ADCY9	CLCA1	PLA2G4E	CPA1	CPA2	CPA3	CPB1	CPB2	CTRB1	SLC26A3	ADCY4	TPCN2	CLCA4	PLCB1	ATP1B4	PLA2G2D	GNAQ	GNAS	AMY2B	PLA2G2E	ITPR1	ITPR2	ITPR3	KCNMA1	KCNQ1	RHOA	PLA2G2C	RAB8A	ATP1A1	ATP1A2	ATP1A3	ATP1A4	ATP1B1	ATP1B2	ATP1B3
hsa04360	Axon guidance	<0.001	126	245	PLXNC1	CDK5	PAK4	SEMA3A	SEMA6C	SEMA6B	SEMA4F	SEMA4D	SEMA4B	SEMA3C	CFL1	NFAT5	CFL2	CHP	UNC5D	DCC	DPYSL2	EFNA1	EFNA2	EFNA3	EFNA4	EFNA5	EFNB1	EFNB2	EFNB3	EPHA2	EPHA1	EPHA3	EPHA4	EPHA5	EPHA7	EPHA8	EPHB1	EPHB2	EPHB3	EPHB4	EPHB6	UNC5B	SEMA3D	FES	NTNG1	ABLIM3	ARHGEF12	SRGAP2	PLXNB2
hsa04080	Neuroactive ligand-receptor interaction	<0.001	266	509	CALCRL	NMUR1	CYSLTR1	CGA	NPFFR2	GPR83	HRH3	CHRM1	CHRM2	CHRM3	CHRM4	CHRM5	CHRNA1	CHRNA2	CHRNA3	CHRNA4	CHRNA5	CHRNA7	CHRNB1	CHRNB2	CHRNB3	CHRNB4	CHRND	CHRNE	CHRNG	GRIN3A	GRIN3B	ADCYAP1R1	RXFP2	LTB4R	CNR1	CNR2	ADORA1	TAAR9	TAAR1	ADORA2A	ADORA2B	CRHR1	CRHR2	ADORA3	CSH1	ADRA1D	ADRA1B	ADRA1A	ADRA2A
hsa04510	Focal adhesion	<0.001	191	378	AKT3	PAK4	LAMC3	MYL9	VAV3	CHAD	COL1A1	COL1A2	COL2A1	COL3A1	COL4A1	COL4A2	COL4A4	COL4A6	COL5A1	COL5A2	COL6A1	COL6A2	COL6A3	COL11A1	COL11A2	COMP	COL6A6	CRK	CRKL	CTNNB1	DIAPH1	DOCK1	EGF	EGFR	ELK1	ERBB2	AKT1	AKT2	FIGF	LAMB4	ITGA11	FLNA	FLNB	FLNC	FLT1	FLT4	FN1	PIP5K1C	PIK3R5
hsa04730	Long-term depression	0.001	68	134	GNA13	C7orf16	PLA2G4E	CRH	CRHR1	PLCB1	PLA2G2D	GNA11	GNA12	GNAI1	GNAI2	GNAI3	GNAO1	GNAQ	GNAS	GNAZ	GRIA1	GRIA2	GRIA3	GRID2	GRM1	GRM5	GUCY1A2	GUCY1A3	GUCY1B3	PLA2G2E	HRAS	IGF1	IGF1R	ARAF	ITPR1	ITPR2	ITPR3	KRAS	PLA2G2C	LYN	NOS1	NRAS	PLA2G3	PLA2G1B	PLA2G2A	PLA2G4A	PLA2G5	PLCB2	PLCB3
hsa00330	Arginine and proline metabolism	0.002	52	102	SAT2	ADC	CKB	CKM	CKMT1B	CKMT2	CPS1	DAO	NAGS	ALDH2	ALDH1B1	ALDH9A1	ALDH3A2	GAMT	ABP1	AMD1	GATM	GLS2	GLS	GLUD1	GLUD2	GLUL	GOT1	GOT2	P4HA3	PYCR2	ARG1	ARG2	MAOA	MAOB	ASL	ASS1	NOS1	NOS2	NOS3	OAT	ODC1	OTC	ALDH7A1	P4HA1	LAP3	CKMT1A	PRODH	ALDH18A1	PRODH2
hsa04970	Salivary secretion	0.002	86	166	ADCY1	ADCY2	ADCY3	ADCY5	ADCY6	ADCY7	CHRM3	ADCY8	ADCY9	ADRA1D	CST1	ADRA1B	CST2	CST3	CST4	CST5	ADRA1A	ADRB1	ADRB2	ADRB3	CALML6	DMBT1	ADCY4	PLCB1	ATP1B4	GNAQ	GNAS	AMY1C	GUCY1A2	GUCY1A3	GUCY1B3	HTN1	AQP5	ITPR1	ITPR2	ITPR3	KCNMA1	KCNN4	LPO	LYZ	MUC7	ATP1A1	ATP1A2	ATP1A3	ATP1A4
hsa05146	Amoebiasis	0.003	103	199	LAMC3	ADCY1	COL1A1	COL1A2	COL2A1	COL3A1	COL4A1	COL4A2	COL4A4	COL4A6	COL5A1	COL5A2	COL11A1	COL11A2	CSF2	CTSG	SERPINB1	LAMB4	PLCB1	FN1	PIK3R5	GNA11	GNA15	GNAL	GNAQ	GNAS	LAMA1	CXCL1	HSPB1	IFNG	IL1B	IL1R1	IL6	IL8	IL10	IL12A	IL12B	ITGAM	ITGB2	ARG1	ARG2	LAMA2	LAMA3	LAMA4	LAMA5
hsa05414	Dilated cardiomyopathy	0.005	90	173	CACNG3	CACNG2	ADCY1	ADCY2	ADCY3	ADCY5	ADCY6	ADCY7	ADCY8	ADCY9	ADRB1	DAG1	DES	DMD	ADCY4	EMD	ITGA11	CACNG5	CACNG4	GNAS	IGF1	ITGA6	ITGA1	ITGA2	ITGA2B	ITGA3	ITGA4	ITGA5	ITGA7	ITGA9	ITGAV	ITGB1	ITGB3	ITGB4	ITGB5	ITGB6	ITGB7	ITGB8	LAMA2	LMNA	MYBPC3	MYH6	MYH7	MYL2	MYL3
hsa04070	Phosphatidylinositol signaling system	0.006	77	150	CDS1	CDIPT	PLCD3	DGKA	DGKB	DGKG	DGKH	DGKQ	CALML6	PLCB1	PIP5K1C	PIK3R5	INPP5J	IMPA1	IMPA2	INPP1	INPP4A	INPP5A	INPP5B	INPP5D	INPPL1	ITPK1	ITPKA	ITPKB	ITPR1	ITPR2	ITPR3	OCRL	PLCE1	INPP5K	CALML5	PIK3C2A	PIK3C2B	PIK3C2G	PIK3C3	PIK3CA	PIK3CB	PIK3CD	PIK3CG	PIK3R1	PIK3R2	PI4KA	PI4KB	PIP4K2A	PLCB2
hsa04512	ECM-receptor interaction	0.007	82	161	LAMC3	CHAD	COL1A1	COL1A2	COL2A1	COL3A1	COL4A1	COL4A2	COL4A4	COL4A6	COL5A1	COL5A2	COL6A1	COL6A2	COL6A3	COL11A1	COL11A2	COMP	COL6A6	DAG1	LAMB4	ITGA11	SV2C	FN1	GP1BA	GP1BB	GP5	GP9	LAMA1	HMMR	HSPG2	TNC	IBSP	ITGA6	ITGA1	ITGA2	ITGA2B	ITGA3	ITGA4	ITGA5	ITGA7	ITGA9	ITGAV	ITGB1	ITGB3
hsa04260	Cardiac muscle contraction	0.009	67	128	CACNG3	CACNG2	SLC9A6	COX4I1	COX5B	COX6A1	COX6A2	COX6B1	COX6C	COX7A1	COX7A2	COX7C	COX8A	CYC1	COX7B2	ATP1B4	UQCRQ	CACNG5	CACNG4	COX8C	MYH6	MYH7	MYL2	MYL3	ATP1A1	ATP1A2	ATP1A3	ATP1A4	ATP1B1	ATP1B2	ATP1B3	FXYD2	ATP2A2	CACNA2D3	CACNG8	CACNG7	CACNG6	RYR2	SLC8A1	SLC9A1	ACTC1	TNNC1	TNNI3	TNNT2	TPM1
hsa04540	Gap junction	0.009	85	165	TUBA1B	TUBB3	TUBB4	ADCY1	MAP3K2	ADCY2	ADCY3	ADCY5	ADCY6	TUBA3E	ADCY7	TUBA3D	ADCY8	ADCY9	CSNK1D	ADRB1	DRD1	DRD2	LPAR1	EGF	EGFR	ADCY4	TUBB	PLCB1	GJA1	GNA11	GNAI1	GNAI2	GNAI3	GNAQ	GNAS	GRB2	GRM1	GRM5	GUCY1A2	GUCY1A3	GUCY1B3	HRAS	HTR2A	HTR2B	HTR2C	TUBB2B	ITPR1	ITPR2	ITPR3
[truncated: 221 more columns]

## Sheet: Sheet1
HSA04510	Focal adhesion						Axon guidance	<0.001
HSA05412	Arrhythmogenic right ventricular cardiomyopathy (ARVC)						Neuroactive ligand-receptor interaction	<0.001
HSA04914	Progesterone-mediated oocyte maturation						Long-term depression	<0.001
HSA04270	Vascular smooth muscle contraction						Vascular smooth muscle contraction	<0.001
HSA04512	ECM-receptor interaction						Arrhythmogenic right ventricular cardiomyopathy (ARVC)	<0.001
HSA05414	Dilated cardiomyopathy						Calcium signaling pathway	<0.001
HSA05410	Hypertrophic cardiomyopathy (HCM)						Focal adhesion	<0.001
HSA04514	Cell adhesion molecules (CAMs)						Dilated cardiomyopathy	<0.001
HSA04020	Calcium signaling pathway						Long-term potentiation	0.001
HSA04010	MAPK signaling pathway						Arginine and proline metabolism	0.001
HSA05200	Pathways in cancer						ECM-receptor interaction	0.001
HSA04810	Regulation of actin cytoskeleton						Phosphatidylinositol signaling system	0.002
HSA04080	Neuroactive ligand-receptor interaction						Salivary secretion	0.003
HSA04145	Phagosome						Gap junction	0.003
HSA05213	Endometrial cancer						Pancreatic secretion	0.008
HSA04360	Axon guidance						Amoebiasis	0.009
HSA00330	Arginine and proline metabolism						Cardiac muscle contraction	0.009
HSA04912	GnRH signaling pathway
HSA04730	Long-term depression
HSA04720	Long-term potentiation
HSA00280	Valine, leucine and isoleucine degradation
HSA00603	Glycosphingolipid biosynthesis - globo series
